# Supplementary material for: Task-related brain activity and functional connectivity in upper limb dystonia: a functional magnetic resonance imaging (fMRI) and functional near-infrared spectroscopy (fNIRS) study
Source: Neurophotonics. 2020 Oct 19;7(4):045004. doi: 10.1117/1.NPh.7.4.045004 (PMC7569470; doi:10.1117/1.NPh.7.4.045004)
Supplement: Supplementary file 2 [file NPh_007_045004_SD002.xlsx]

## Sheet: Planilha1
		Ch1	Ch2	Ch3	Ch4	Ch5	Ch6	Ch7	Ch8	Ch9	Ch10	Ch11	Ch12	Ch13	Ch14	Ch15	Ch16	Ch17	Ch18	Ch19	Ch20	Ch21	Ch22	Ch23
CONTROL	Gain	1	2	1	0	2	1	2	2	2	1	1	1	2	0	2	2	1	2	2	1	1	2	1
	CV	1.22108	4.15662	1.11434	1.21676	2.4985	2.18942	1.79907	2.43406	3.93257	1.17845	1.40056	2.12442	1.7333	1.33111	2.75934	2.70579	1.49977	1.71576	1.6704	1.7359	1.11895	1.4596	1.6248
	CV	1.73298	3.04404	1.80854	1.76503	2.89291	2.88247	2.19229	2.28162	3.02279	1.72827	2.14966	2.37051	2.34087	1.50956	2.30616	3.24179	2.03259	1.70358	2.11669	2.07099	1.58691	2.03573	2.26384
CONTROL	Gain	0	1	1	0	2	1	1	2	2	1	1	1	2	1	2	2	1	2	2	1	2	2	2
	CV	1.05421	1.7551	0.955844	1.18456	2.95187	1.4059	1.5145	2.70973	2.52921	1.75121	2.10604	1.38372	3.4937	1.73151	3.53267	1.95348	1.65041	1.46982	2.79145	1.39115	2.24589	1.70878	4.01484
	CV	1.38076	2.79336	1.27407	1.23766	2.16731	2.31391	2.32374	2.39465	2.51657	1.42713	1.75551	2.18063	2.55176	2.84159	3.04973	2.26366	1.62059	1.76935	1.93469	1.5533	1.92123	1.76261	2.18324
CONTROL	Gain	1	2	1	0	1	1	0	1	1	1	1	1	1	2	2	1	1	1	0	1	1	2	2
	CV	0.6493	1.06477	1.15976	1.14781	5.30465	1.56902	0.86667	1.89025	0.789354	2.09388	1.96402	2.85046	2.39108	2.1143	1.40504	0.743117	1.17499	1.12984	0.810725	0.890101	0.829215	1.34216	1.74227
	CV	1.38158	1.55261	1.44303	1.20595	4.89903	1.62515	1.40257	1.84373	1.38677	2.2219	1.79113	2.44905	2.58995	1.49963	1.62203	1.27109	1.62149	1.52306	1.36137	1.37275	1.39811	1.81737	1.49543
CONTROL	Gain	0	1	1	1	2	1	0	1	1	1	1	2	1	1	1	2	1	2	1	2	2	0	2
	CV	1.25894	2.83471	1.1996	1.10068	3.56412	1.52332	1.24631	2.26393	2.4277	2.15525	1.54487	1.96182	2.11051	3.05711	2.79819	3.25741	5.61592	2.17776	1.50798	2.8905	1.86945	1.43119	3.03989
	CV	1.12603	2.60793	1.31628	1.28231	2.48982	1.56217	1.33032	1.26031	2.42417	1.6559	0.96875	1.61898	1.64409	2.52048	2.36211	1.39432	2.51531	1.70873	1.33604	2.29892	1.59182	1.77737	2.30065
CONTROL	Gain	1	1	1	0	1	1	1	1	2	1	0	1	1	1	1	1	1	1	1	1	1	1	1
	CV	1.6898	1.7699	3.00809	2.61945	2.79564	2.29151	2.83907	1.532	2.21716	2.11006	2.16796	1.69421	3.25054	3.6302	2.77782	2.72125	2.99899	2.27663	2.25791	2.51367	2.70135	4.11615	3.16455
	CV	1.8786	1.6643	3.07819	2.13583	2.55241	3.16053	3.72714	2.64893	3.15248	2.98594	3.44025	2.6129	3.02302	3.25944	3.2729	4.20424	3.81757	3.60617	3.2822	3.78544	3.56644	4.3862	3.74628
CONTROL	Gain	0	1	0	0	0	0	0	0	1	0	0	0	0	1	1	1	1	1	0	1	0	1	1
	CV	2.66908	1.81784	1.45993	1.84083	1.97822	1.91991	2.63198	2.25685	2.16027	1.46269	1.56466	1.50776	1.70459	1.81922	1.61374	1.72853	2.62362	1.90899	2.19108	1.8488	1.76803	2.59239	2.49991
	CV	1.90916	2.24488	0.913949	1.13415	1.66465	1.92423	1.69556	1.73427	1.52158	1.35572	1.24404	1.92031	1.19284	1.39203	1.62219	1.82478	1.73273	1.16833	1.48956	1.05122	1.27784	1.54445	1.60155
CONTROL	Gain	1	1	1	0	1	1	0	1	1	1	1	1	1	1	1	1	1	1	1	1	1	0	0
	CV	3.13254	3.48599	3.36482	2.66093	8.47822	2.66941	2.68028	8.19975	2.94023	1.51816	3.45423	1.9923	1.64843	2.84029	2.26547	1.52658	3.24879	1.86844	3.23993	1.66303	1.44202	1.30555	4.89826
	CV	3.46714	3.55961	3.09424	3.22632	9.33182	3.15912	3.16108	8.59794	2.70516	1.85879	2.76458	2.42759	1.94639	3.06184	2.77004	2.02638	3.93265	2.05629	2.81403	2.16143	2.13386	2.29771	5.94444
CONTROL	Gain	0	1	0	0	1	1	1	1	1	1	1	0	1	1	1	1	1	1	1	1	1	1	1
	CV	1.30063	1.84277	1.74899	1.24311	2.43696	1.60061	2.08826	6.08451	1.1995	1.16058	1.35258	1.52159	1.2847	2.06634	2.66605	1.61319	1.87187	2.61867	2.55705	1.23129	2.549	2.18206	3.61329
	CV	1.74348	2.20747	1.74716	1.76416	2.40729	2.03403	3.21102	5.16195	1.82613	1.68837	2.08074	2.05273	1.95024	2.33315	3.34309	2.91743	3.14138	3.38512	3.18661	1.86225	3.66181	3.1991	4.96981
CONTROL	Gain	1	1	0	0	1	1	1	1	1	0	0	1	1	1	1	1	1	1	0	0	0	2	1
	CV	1.3231	1.87511	1.64182	2.44584	7.26255	2.31601	1.87425	6.43214	2.93948	1.70081	1.74807	2.09467	1.67936	2.11229	2.74627	2.72971	2.15926	1.99372	1.9788	1.34659	2.19223	2.22773	2.44948
	CV	1.70719	1.98754	1.97619	2.94295	6.72163	2.40334	2.18285	5.89947	2.80643	1.57984	1.72742	2.93286	2.12054	2.71493	3.27803	2.95097	2.49401	2.24276	2.01076	1.72319	2.72081	2.57484	3.25289
CONTROL	Gain	0	0	0	0	0	0	0	0	0	0	0	0	0	0	0	0	0	0	0	0	0	0	0
	CV	1.38467	3.44556	0.780923	1.47544	2.44262	1.45342	1.68242	1.62035	2.10308	1.26048	1.79153	2.48957	1.74204	1.55873	1.36992	0.87649	1.50632	2.27649	2.8963	1.06564	2.2172	2.18995	1.47925
	CV	1.32094	2.91819	0.994136	1.75804	2.61312	1.90841	1.51522	1.45036	1.7158	0.954747	1.46838	2.10907	1.55706	1.40651	1.49602	1.03246	1.414	1.97759	2.31926	1.67613	1.85965	2.06859	1.29481
CONTROL	Gain	0	0	0	0	0	0	0	1	0	0	0	0	0	0	0	0	0	0	0	0	0	0	1
	CV	1.26312	3.451	NaN	1.80963	1.7728	1.62718	2.10157	1.48039	1.50978	1.33184	2.38027	3.01043	1.97144	2.88194	2.58942	2.72598	1.91574	2.03222	1.37986	1.84142	2.10335	1.39756	2.38219
	CV	2.75342	5.62721	NaN	3.60998	4.28713	3.57181	3.45931	4.27286	3.20115	3.30953	4.47725	4.55116	3.87577	4.72267	4.50124	5.3927	3.49026	4.12934	3.35494	3.75544	3.74472	2.19281	3.1586
CONTROL	Gain	0	1	0	0	1	1	0	1	1	1	1	1	1	1	1	1	0	1	1	1	1	1	0
	CV	1.30419	2.10089	2.06873	1.75056	3.03502	2.28811	1.89237	2.63068	1.7737	1.18235	1.75359	1.57472	1.99964	1.71698	2.00912	2.13675	1.4078	1.73196	1.4083	1.2885	2.38636	2.12572	1.71379
	CV	1.89006	2.86177	2.10866	2.54706	3.44195	2.87702	2.48311	2.93067	2.76168	1.93732	2.49563	2.23269	2.8725	2.35981	2.75288	2.70574	1.88836	2.198	2.55819	2.01052	3.22104	2.58003	2.04817
CONTROL	Gain	1	1	1	1	1	1	1	1	1	0	0	1	0	0	1	1	1	1	0	0	0	0	1
	CV	2.49946	2.30777	3.71952	2.8943	2.79257	2.87574	1.90831	2.60899	4.34597	2.05787	3.19115	1.73306	1.56798	1.96444	2.08389	4.65389	1.59523	3.49745	3.36242	3.16987	2.08591	2.67008	3.24703
	CV	3.42505	2.22432	4.41384	2.99276	2.1737	2.93084	2.68148	3.40755	3.44351	2.78707	2.60461	2.56864	1.84408	2.91473	1.96038	3.88871	1.81487	4.64576	2.52057	4.63081	3.00569	2.8218	4.22799
CONTROL	Gain	0	1	1	0	1	0	0	1	1	1	1	1	1	1	1	1	1	1	1	1	1	0	0
	CV	1.00994	1.04847	0.688752	0.87054	4.6192	1.24878	2.57472	2.51491	1.83667	2.43823	1.13089	1.47411	3.60904	2.34368	1.14999	1.33125	1.71094	2.36686	2.9343	0.84963	1.71043	1.64534	1.22719
	CV	1.03773	1.21397	0.941435	0.977319	3.77981	1.80322	2.49368	1.97927	2.06042	1.72522	1.2188	1.34322	3.08041	2.20609	1.81412	1.48846	1.67536	1.74683	2.34165	0.855638	1.24544	1.60671	1.19988
CONTROL	Gain	0	0	0	0	0	0	0	0	0	0	0	0	0	0	0	0	0	0	0	0	0	0	0
	CV	0.81217	1.24285	1.1585	0.990157	1.17514	1.67339	1.69166	1.73793	1.28863	1.29966	1.58542	1.45682	1.20035	1.91794	1.42671	1.26401	1.71969	1.33876	1.78708	1.5334	1.44159	1.25216	1.71314
	CV	1.35888	1.96566	1.78946	1.51335	2.04565	2.59933	2.57784	2.17502	2.19577	2.2021	2.47182	2.1002	2.01929	2.56357	2.38066	1.98918	2.50353	1.9582	2.88398	2.47066	2.73288	1.96509	2.71128
CONTROL	Gain	0	1	0	0	1	1	0	1	1	1	1	0	1	0	1	1	0	1	1	1	1	0	0
	CV	1.05257	0.807746	1.0424	0.992526	1.11019	0.791464	0.963336	2.64829	1.1342	1.02904	1.73104	0.945975	1.40175	1.21528	2.63417	1.17427	1.00051	1.84879	2.53892	1.92091	1.57291	1.18327	1.27168
	CV	1.71577	1.59615	1.70489	1.53508	1.93673	1.26296	1.34297	3.42117	1.89227	1.49551	2.10767	1.32672	1.51556	1.33571	2.7045	1.66816	1.15794	2.30191	2.97161	2.26735	1.81961	1.33745	1.06728
CONTROL	Gain	1	2	1	2	1	1	1	1	2	1	1	2	1	1	2	2	2	2	2	2	2	1	2
	CV	1.15664	1.85762	0.89389	2.74512	2.42838	1.83952	1.58478	1.89597	1.63859	1.7657	2.05985	4.63115	1.3271	1.04108	1.83028	4.05631	2.31426	1.77775	1.79112	2.34228	2.00578	1.24585	1.4761
	CV	1.46334	1.80685	1.20905	1.38236	1.81456	2.27913	1.79843	1.61046	2.03591	1.78213	2.29163	1.93208	1.42182	1.38643	1.92913	2.84745	2.18807	2.10745	1.75676	2.00288	2.08106	1.76998	1.60452
CONTROL	Gain	1	1	2	1	3	1	1	3	1	2	2	2	2	1	2	1	1	1	1	3	2	0	1
	CV	1.56736	3.73233	2.94931	1.46132	6.04194	5.74086	2.29908	7.17538	3.72052	1.81962	2.72113	3.22383	4.45969	3.33077	4.55959	4.77234	2.08029	1.76221	3.56266	5.99402	2.659	0.632049	2.32212
	CV	1.89688	5.13931	3.4563	1.4672	3.46703	7.23668	3.55283	4.01476	4.9506	1.90863	2.57687	2.27447	4.682	3.13119	4.73211	5.85726	2.78879	2.45399	3.94766	3.72882	3.24367	1.1143	2.70373
CONTROL	Gain	1	0	0	0	1	0	0	1	0	0	0	0	0	0	0	0	0	0	1	1	1	0	0
	CV	0.818049	0.67701	0.703739	0.719749	1.14328	1.41012	0.698786	0.972953	0.747134	0.809863	0.915454	0.666125	0.815685	1.25367	0.734913	0.71738	0.836228	1.25546	1.1426	0.8315	0.901207	1.31021	0.961839
	CV	1.07479	1.17352	0.645108	0.735783	1.08061	0.929608	1.42249	0.874564	1.29153	0.808304	0.928047	1.03347	0.961163	0.828937	1.46786	1.57435	1.82352	1.23308	0.860553	1.01957	0.900864	0.913893	0.655114
CONTROL	Gain	0	2	1	1	2	1	1	1	1	1	1	1	1	0	1	1	1	1	1	1	1	0	1
	CV	1.08279	3.25887	1.20892	0.949538	12.368	1.72792	1.70569	10.9763	2.02058	1.27171	1.42586	1.35889	0.947882	2.34712	1.61462	2.1657	1.51535	1.45704	1.88168	1.52418	0.948344	1.09849	1.96045
	CV	1.02259	2.01622	2.34167	1.62329	11.7963	1.22892	1.26993	10.951	2.45677	1.85194	1.57241	1.56186	1.64764	1.17089	1.78627	1.82683	1.56035	1.75473	2.60916	1.56455	1.08307	0.884719	1.17742
PATIENT	Gain	1	1	1	1	2	1	2	2	1	1	1	2	1	1	1	1	2	2	1	2	1	1	1
	CV	3.76566	4.28158	1.65681	1.29043	3.39983	3.74959	5.12213	3.78388	2.52371	2.34266	4.24114	4.42559	2.54669	3.62239	3.66362	2.70514	3.68272	5.59778	2.09083	5.22364	3.30116	3.90872	3.11756
	CV	3.81166	4.35037	1.7488	1.27344	3.31338	3.61659	4.77425	3.28553	2.1949	1.99887	3.69435	2.6514	2.07205	3.44687	3.46626	2.95837	2.52559	4.98349	1.75533	4.04735	3.10523	3.95895	3.05818
PATIENT	Gain	0	1	0	1	1	1	1	1	1	1	0	1	1	1	2	1	1	1	1	1	2	1	1
	CV	1.59284	1.47655	1.15014	0.926396	1.22541	2.80747	3.13529	2.11772	1.68207	1.63213	2.28576	1.2885	1.15779	1.37399	2.44257	3.94594	2.58628	2.07942	2.18845	1.9215	2.62694	1.53146	1.91085
	CV	2.14839	2.32446	1.65429	1.40578	1.87916	3.7438	4.16922	2.33571	2.32387	2.22256	2.86593	1.92614	1.62578	2.36082	2.78531	5.41156	3.59338	2.66619	2.85671	2.45262	3.29154	2.42792	2.31608
PATIENT	Gain	1	1	1	1	1	0	1	2	1	2	2	1	2	1	3	1	1	1	2	1	1	2	2
	CV	2.11495	2.5076	2.99	NaN	3.6131	1.9978	2.34544	6.82781	2.16661	2.24392	4.76146	2.39901	2.11791	2.19069	2.94568	3.04589	1.60753	2.72337	4.16727	2.18635	2.42907	NaN	NaN
	CV	2.02618	2.6632	2.8368	NaN	4.05099	2.75653	2.17224	5.09143	2.63687	2.20984	5.68189	2.72391	3.08028	2.53738	2.95341	2.65533	2.83189	2.89514	4.78419	3.04554	2.52721	NaN	NaN
PATIENT	Gain	1	1	1	1	1	1	0	2	1	1	1	2	2	1	2	1	1	1	2	1	1	1	1
	CV	1.41717	1.39867	1.10637	1.85482	1.24103	1.68305	1.37087	2.9065	1.77347	1.35399	2.39595	2.56388	1.51042	1.1698	NaN	2.50389	1.54942	2.4838	NaN	1.70651	1.67339	1.39634	1.6624
	CV	1.78898	2.08058	1.49644	1.88023	1.66843	2.04391	1.67277	3.50726	2.15964	1.71929	2.32695	2.51451	1.78893	1.50764	NaN	2.62237	1.67467	2.67372	NaN	1.85642	1.8555	2.0374	2.14549
PATIENT	Gain	0	0	0	0	0	0	0	0	0	0	0	0	0	0	0	0	0	0	0	0	0	0	0
	CV	1.16838	1.07089	0.528983	0.677294	3.7328	0.680318	0.599298	1.34273	1.05865	2.62631	4.02792	1.31615	5.61529	0.525721	0.596474	0.580446	0.617103	0.575231	2.35743	1.27056	1.36906	0.575162	0.529124
	CV	1.221	1.35117	0.772687	0.983425	3.35871	0.881963	0.934473	1.3786	1.06956	3.07334	3.76506	1.08439	5.59278	0.969788	0.823615	0.867011	1.00621	0.517779	1.75732	1.07968	1.39896	1.26236	0.9168
PATIENT	Gain	0	1	0	0	1	0	0	1	0	0	1	0	0	0	1	1	0	1	0	0	1	0	0
	CV	2.13038	3.91422	2.85621	2.08641	5.21379	2.39187	1.44759	7.00869	1.1237	1.19034	0.963474	2.80742	1.08522	1.18312	2.00783	1.78628	1.0194	1.02664	2.06003	1.37858	1.23753	3.17194	3.06611
	CV	2.0893	4.72653	3.27705	2.45676	5.09915	2.1971	1.96189	6.97643	1.81205	1.99542	1.87312	2.58012	1.46401	1.61655	2.47005	1.88563	1.7427	1.39354	2.73215	1.88408	1.47266	4.53125	4.05378
PATIENT	Gain	0	2	1	0	1	1	2	1	2	1	2	2	2	2	2	2	1	2	2	2	2	2	1
	CV	1.14342	1.22742	1.02755	1.24636	2.21692	0.983501	1.1211	1.50263	1.00812	1.00254	0.933524	1.49109	1.70309	2.96539	1.55633	3.15748	0.764692	1.11102	1.58834	1.35113	1.28582	2.80159	0.980196
	CV	1.68767	1.66098	1.24408	2.28399	2.05202	1.49694	1.82906	2.10868	1.18856	1.30743	0.866352	1.78049	1.8279	1.92086	1.96602	2.13227	1.39436	1.19818	1.23681	0.971701	1.4406	2.12858	1.48818
PATIENT	Gain	1	1	1	0	1	1	1	1	1	1	1	1	1	1	2	1	2	1	1	1	1	0	1
	CV	1.68089	2.50488	2.31387	1.45956	3.44611	2.3447	1.67102	2.17697	2.54898	1.9797	2.01212	1.14602	2.31189	1.85051	3.51571	2.14351	2.59382	1.73867	1.68129	1.87557	3.11794	1.85831	2.79255
	CV	2.45282	3.19989	2.82096	2.08956	3.27347	3.01086	2.41003	2.97105	3.36533	2.77355	2.92225	1.46421	3.04798	2.58729	4.46543	2.85578	3.6058	2.1475	2.32506	2.60936	4.30446	2.64161	3.64578
PATIENT	Gain	0	0	1	0	0	1	2	0	1	0	1	1	0	1	1	0	1	1	1	1	0	1	1
	CV	1.05614	0.890667	1.12383	1.00127	1.03258	1.12459	1.16746	0.949821	1.07215	1.4658	0.816453	0.702493	0.682816	1.06576	0.876834	1.07417	0.789785	0.867	0.681804	0.710846	0.746728	1.6771	1.46961
	CV	1.46077	1.40884	1.66422	1.42536	1.66354	1.3872	1.1321	1.46796	1.52279	2.0202	1.24573	1.12922	1.1291	1.28305	1.19592	1.56298	1.29369	1.29036	1.08291	0.9741	1.11188	1.87069	1.42408
PATIENT	Gain	0	1	0	0	1	1	1	1	1	0	1	1	1	1	1	1	1	1	1	0	1	0	1
	CV	1.72818	2.58331	1.36775	1.28217	1.90766	2.84121	2.35549	2.20727	1.98701	1.1107	1.94265	1.77468	3.42156	2.37448	2.42872	2.11053	1.81651	1.48086	2.22992	2.03072	2.16753	2.34864	2.75631
	CV	2.63329	3.4335	2.07128	2.01066	2.17157	4.10014	3.38889	2.79539	3.00526	1.75583	2.48124	2.90626	4.04854	3.75538	3.82899	3.26454	2.97276	2.20872	2.35903	2.66592	2.78146	3.68201	3.81042
PATIENT	Gain	0	1	0	0	0	1	1	1	1	0	1	0	0	0	1	2	1	1	1	1	1	0	0
	CV	3.15829	2.00016	4.10916	2.22601	2.21308	3.06621	2.58124	4.05505	2.954	2.61356	5.07611	2.52763	2.80956	2.18278	2.46014	NaN	7.29105	3.68996	1.79774	3.07517	3.31001	1.80872	2.17973
	CV	3.42226	2.49592	3.65751	2.56702	2.69539	2.91281	3.1618	4.22103	3.25987	2.50376	5.13972	2.60333	2.68396	2.76665	3.12295	NaN	6.78911	3.16381	2.48064	2.91443	3.99542	2.20617	2.6803
PATIENT	Gain	0	1	0	0	1	1	1	1	0	0	1	1	1	0	0	1	1	1	0	0	0	0	0
	CV	1.35297	1.30642	1.1286	1.54642	2.79873	2.12346	1.60927	2.92527	1.34197	7.04761	2.06372	5.12536	1.21423	2.22581	0.817167	1.59522	1.85147	NaN	2.04293	1.57866	2.02184	1.17847	1.23931
	CV	0.96678	1.78274	1.05849	2.25878	2.31405	2.37335	1.34769	2.93581	1.66373	6.0444	1.78369	3.94984	1.24378	1.24285	1.44556	2.23506	1.82324	NaN	2.0668	1.16788	1.36349	2.02841	1.59538
PATIENT	Gain	1	1	1	0	1	1	1	1	1	1	1	1	1	1	1	2	1	2	1	1	1	1	1
	CV	1.71939	2.27168	1.37711	2.97542	8.80436	2.25234	3.95342	2.07454	2.06564	1.77468	1.39845	1.8107	2.25989	1.98624	1.93661	1.81722	2.67477	1.58335	1.92684	1.28271	1.54863	2.11995	1.76344
	CV	2.37875	3.17843	2.01393	3.99126	8.67031	2.32995	3.89807	2.73588	2.69974	2.52569	1.84509	2.38328	2.57831	1.81036	2.13241	2.10284	2.5143	1.90017	2.29933	1.3379	1.72285	3.02458	2.97351
PATIENT	Gain	0	1	0	0	1	1	1	0	0	0	3	1	1	0	3	1	1	3	0	0	0	0	3
	CV	1.94245	2.93163	3.19698	3.32616	4.06	2.98741	4.02864	2.9269	2.00057	2.37184	30.7357	3.52248	3.40891	3.14208	31.4481	2.68855	3.46071	42.7625	2.7954	2.46622	1.53667	3.24828	51.6476
	CV	2.19002	3.38894	3.64302	4.10659	4.55849	3.13321	4.35738	3.11436	2.28601	2.78349	23.2215	3.8129	3.95413	3.35407	23.2409	3.18238	3.8292	29.5335	3.11829	2.83461	1.89138	3.77707	49.9191
PATIENT	Gain	0	1	0	0	1	0	1	0	0	0	0	1	1	1	1	1	1	0	0	0	1	1	1
	CV	1.50297	1.32229	1.27369	1.07754	1.06677	1.14578	0.964888	1.66047	1.47687	1.38764	1.86045	1.47759	1.60723	1.29124	3.15192	1.70678	1.56622	1.79283	1.60028	1.61916	2.27913	1.96702	1.99098
	CV	2.34649	2.11141	1.86491	1.92	1.69872	1.98596	1.71201	2.48213	2.19418	2.22522	2.64639	2.53855	2.75784	2.37561	4.93062	2.58029	2.56239	2.70291	2.5527	2.4505	3.74985	3.15197	3.22897
PATIENT	Gain	0	2	1	0	2	2	1	2	2	2	2	2	2	1	2	2	1	2	2	2	2	1	2
	CV	0.914489	2.76886	0.718183	0.806971	3.00804	3.32139	2.70545	1.17303	1.73811	2.18517	2.66086	1.51305	2.39584	1.62062	2.38969	2.05839	1.34391	2.19391	3.17908	3.60463	1.86438	2.45071	2.26271
	CV	1.11037	2.4464	0.77733	1.06549	1.45497	2.61428	2.57734	1.39154	1.98494	2.25264	2.49519	1.94974	2.61773	2.16626	2.84493	2.3596	1.83049	1.96902	2.6227	1.60564	1.91635	2.67839	2.55732
PATIENT	Gain	0	1	0	0	1	1	1	1	0	0	0	0	0	0	0	0	0	0	0	0	0	0	0
	CV	0.904176	1.86483	1.68264	1.26646	4.77462	1.75322	1.75993	3.21685	1.70573	1.69158	3.03596	1.21682	1.07924	1.47705	1.20367	1.42054	1.49373	1.20776	2.16742	1.10693	1.42482	2.07201	1.16679
	CV	1.06462	1.78947	1.39506	1.30513	4.00718	1.88311	1.9427	2.81163	1.74489	1.3732	2.64972	1.33073	1.55307	1.76601	1.60723	1.75832	1.86359	1.30545	1.6381	1.12743	1.52118	2.24972	1.52593
PATIENT	Gain	1	1	1	0	2	1	2	2	1	1	1	2	1	1	1	2	2	2	1	1	1	1	1
	CV	1.20179	1.6287	1.36995	1.01777	1.30385	1.55901	2.09485	2.30888	1.43221	1.15197	1.17057	1.88376	1.26547	1.2956	1.87678	1.8161	1.82746	1.54944	1.38396	1.43885	1.67915	1.77909	2.45721
	CV	1.29438	1.37882	1.38316	1.19919	1.3561	1.65068	2.18661	2.10062	1.41895	1.23785	1.24077	1.71922	1.32828	1.23082	1.86682	1.73912	1.79709	1.44239	1.43801	1.29785	1.82476	1.56145	2.52695
PATIENT	Gain	0	0	0	0	1	0	0	0	0	0	1	1	1	1	1	0	1	0	0	1	1	1	1
	CV	2.01894	0.796617	0.77758	1.36449	2.70109	1.40067	0.995638	3.79098	1.63943	1.05494	2.66888	1.32845	1.38082	1.27355	1.13976	1.10431	1.24612	0.978151	0.695175	0.727038	0.935629	NaN	1.52607
	CV	1.64703	1.49293	1.10907	1.16087	1.71464	2.1148	1.11941	2.44652	1.57442	1.12874	1.68991	1.76381	1.43587	1.67347	1.40863	1.52945	1.53254	1.554	0.85188	0.793739	0.947249	NaN	1.95066
PATIENT	Gain	0	2	1	0	1	1	1	2	2	1	1	2	1	1	2	2	2	1	1	1	1	1	1
	CV	3.23164	5.01778	1.85009	2.61614	1.96678	1.26995	1.09738	13.7984	6.73095	2.57692	6.29718	3.38735	2.38436	1.53824	3.10326	3.55235	1.73744	1.73148	3.43156	1.802	2.50426	2.33461	2.87031
	CV	4.55384	5.79151	1.74732	2.02701	1.58643	1.79074	1.59269	11.8468	5.2995	1.93788	5.18257	2.98118	2.27497	2.12907	3.44151	2.97871	2.26664	2.39236	2.55106	1.76186	2.88595	2.48806	3.48781
PATIENT	Gain	1	2	1	2	1	1	1	1	2	1	1	2	1	1	2	2	2	2	2	2	2	1	2
	CV	1.15664	1.85762	0.89389	2.74512	2.42838	1.83952	1.58478	1.89597	1.63859	1.7657	2.05985	4.63115	1.3271	1.04108	1.83028	4.05631	2.31426	1.77775	1.79112	2.34228	2.00578	1.24585	1.4761
	CV	1.46334	1.80685	1.20905	1.38236	1.81456	2.27913	1.79843	1.61046	2.03591	1.78213	2.29163	1.93208	1.42182	1.38643	1.92913	2.84745	2.18807	2.10745	1.75676	2.00288	2.08106	1.76998	1.60452
